# Supplementary material for: Effects of Dietary or Supplementary Micronutrients on Sex Hormones and IGF-1 in Middle and Older Age: A Systematic Review and Meta-Analysis
Source: Nutrients. 2020 May 18;12(5):1457. doi: 10.3390/nu12051457 (PMC7284480; doi:10.3390/nu12051457)
Supplement: Supplementary file 1 [file nutrients-12-01457-s001.zip]

Archive with 6 entries (5 files):
- nutrients--757773-supplementary/
- nutrients--757773-supplementary/Supplementary Table 1A - Search Strategy Form.pdf
- nutrients--757773-supplementary/Supplementary Table 2B - Inclusion  Exclusion Form.pdf
- nutrients--757773-supplementary/Supplementary Table 3C - Data Extraction Form.pdf
- nutrients--757773-supplementary/Supplementary Table 4D - Systematic review Cochrane Risk of Bias Form.pdf
- nutrients--757773-supplementary/Supplementary Table 5E - Characteristics of RCTs_19_5_20_correct.pdf
